# Supplementary material for: Systematic Assessment of Burst Impurity in Confocal-Based Single-Molecule Fluorescence Detection Using Brownian Motion Simulations
Source: Molecules. 2019 Jul 13;24(14):2557. doi: 10.3390/molecules24142557 (PMC6680824; doi:10.3390/molecules24142557)
Supplement: Supplementary file 1 [file molecules-24-02557-s001.zip]

Archive with 2 entries (2 files):
- supplementary tables.pdf
- SI.pdf
